# Supplementary material for: Characterization of Patient Activation among Childhood Cancer Survivors in the St. Jude Lifetime Cohort Study (SJLIFE)
Source: Cancers (Basel). 2024 Sep 21;16(18):3220. doi: 10.3390/cancers16183220 (PMC11429751; doi:10.3390/cancers16183220)
Supplement: Supplementary file 1 [file cancers-16-03220-s001.zip]

Archive with 1 entries (1 files):
- cancers-3175891-supplementary.pdf
